# Supplementary material for: Effect of Breed and Finishing Diet on Chemical Composition and Quality Parameters of Meat from Burguete and Jaca Navarra Foals
Source: Animals (Basel). 2022 Feb 24;12(5):568. doi: 10.3390/ani12050568 (PMC8908835; doi:10.3390/ani12050568)
Supplement: Supplementary file 1 [file animals-12-00568-s001.zip]

Archive with 1 entries (1 files):
- animals-1576657-supplementary.pdf
